# Supplementary material for: ﻿Mammal diversity survey of Ko Pha-ngan in Surat Thani Province, Thailand
Source: Zookeys. 2025 Feb 25;1229:77–102. doi: 10.3897/zookeys.1229.118127 (PMC11880819; doi:10.3897/zookeys.1229.118127)
Supplement: XML Treatment for Maxomys surifer [file zookeys.1229.118127-treatment8.xml]

<!DOCTYPE tp:taxon-treatment
  PUBLIC "-//TaxonX//DTD Taxonomic Treatment Publishing DTD v0 20100105//EN" "tax-treatment-NSO.dtd">
<tp:taxon-treatment xmlns:tp="http://www.plazi.org/taxpub"><tp:treatment-meta><kwd-group><label>Taxon classification</label><kwd>
                <named-content content-type="kingdom">Animalia</named-content>
              </kwd><kwd>
                <named-content content-type="order">Rodentia</named-content>
              </kwd><kwd>
                <named-content content-type="family">Muridae</named-content>
              </kwd></kwd-group><mixed-citation publication-type="journal"><person-group><name><surname>Cook-Price</surname><given-names>Dawn R.</given-names></name><name><surname>Petko</surname><given-names>Olga N.</given-names></name><name><surname>Makchai</surname><given-names>Sunchai</given-names></name><name><surname>Artchawakom</surname><given-names>Taksin</given-names></name><name><surname>Suwanwaree</surname><given-names>Pongthep</given-names></name></person-group><article-title>﻿Mammal diversity survey of Ko Pha-ngan in Surat Thani Province, Thailand</article-title><source>Zookeys</source><day>25</day><month>02</month><year>2025</year><volume>1229</volume><fpage>77</fpage><lpage>102</lpage><pub-id pub-id-type="doi">10.3897/zookeys.1229.118127</pub-id></mixed-citation></tp:treatment-meta><tp:nomenclature><label>﻿</label><tp:taxon-name>
              <object-id xmlns:xlink="http://www.w3.org/1999/xlink" content-type="arpha" xlink:type="simple">B8D7FEC9-8884-5369-BAD0-51F8BEADE51B</object-id>
              <tp:taxon-name-part taxon-name-part-type="genus" reg="Maxomys">Maxomys</tp:taxon-name-part>
              <tp:taxon-name-part taxon-name-part-type="species" reg="surifer">surifer</tp:taxon-name-part>
            </tp:taxon-name><tp:taxon-authority>(Miller, 1900)</tp:taxon-authority><xref ref-type="fig" rid="F10">Fig. 10A Red spiny rat</xref></tp:nomenclature><tp:treatment-sec sec-type="notes" id="SECID0EK6BG"><title>Notes.</title><p>Twenty-five individuals (Table <xref ref-type="table" rid="T2">2</xref>) of this species were captured on camera trap in the national park forested areas and in live traps in three different national park forest transects and two human-disturbed forest transect areas (Fig. <xref ref-type="fig" rid="F6">6</xref>). Nocturnal and omnivorous feeding on both insects and various plant matter primarily in the forest (<xref ref-type="bibr" rid="B48">Tongkok et al. 2020</xref>).</p><fig id="F10" position="float" orientation="portrait"><object-id xmlns:xlink="http://www.w3.org/1999/xlink" content-type="doi" xlink:type="simple">10.3897/zookeys.1229.118127.figure10</object-id><object-id xmlns:xlink="http://www.w3.org/1999/xlink" content-type="arpha" xlink:type="simple">F33C89F6-0D69-5894-9CEE-E6F9151F29A5</object-id><label>Figure 10.</label><caption><p><bold>A</bold><italic><tp:taxon-name><tp:taxon-name-part taxon-name-part-type="genus" reg="Maxomys">Maxomys</tp:taxon-name-part><tp:taxon-name-part taxon-name-part-type="species" reg="surifer">surifer</tp:taxon-name-part></tp:taxon-name></italic> (red spiny rat) <bold>B</bold><italic><tp:taxon-name><tp:taxon-name-part taxon-name-part-type="genus" reg="Rattus">Rattus</tp:taxon-name-part><tp:taxon-name-part taxon-name-part-type="species" reg="andamanensis">andamanensis</tp:taxon-name-part></tp:taxon-name></italic> (Sikkim rat).</p></caption><graphic xmlns:xlink="http://www.w3.org/1999/xlink" xlink:href="zookeys-1229-077_article-118127__-g010.jpg" position="float" orientation="portrait" xlink:type="simple" id="oo_1262215.jpg"><uri content-type="original_file" xlink:type="simple">https://binary.pensoft.net/fig/1262215</uri></graphic></fig></tp:treatment-sec><tp:treatment-sec><!--Section generated to contain objects referenced in tp:taxon-treatment.--><table-wrap id="T2" position="float" orientation="portrait"><label>Table 2.</label><caption><p>Number of species detected in each habitat and method of detection.</p></caption><table id="TID0EJTBI" rules="all"><tbody><tr><th rowspan="2" colspan="1">Habitat / Detection method</th><th rowspan="1" colspan="4">
                <abbrev xmlns:xlink="http://www.w3.org/1999/xlink" xlink:title="human settlement" id="ABBRID0ECOAG" xlink:type="simple">HS</abbrev>
              </th><th rowspan="1" colspan="4">
                <abbrev xmlns:xlink="http://www.w3.org/1999/xlink" xlink:title="human-disturbed forest" id="ABBRID0EKOAG" xlink:type="simple">HDF</abbrev>
              </th><th rowspan="1" colspan="4">
                <abbrev xmlns:xlink="http://www.w3.org/1999/xlink" xlink:title="national park forest" id="ABBRID0ESOAG" xlink:type="simple">NPF</abbrev>
              </th><th rowspan="2" colspan="1">Total</th></tr><tr><th rowspan="1" colspan="1">CT</th><th rowspan="1" colspan="1">OP</th><th rowspan="1" colspan="1">LT</th><th rowspan="1" colspan="1">S</th><th rowspan="1" colspan="1">CT</th><th rowspan="1" colspan="1">OP</th><th rowspan="1" colspan="1">LT</th><th rowspan="1" colspan="1">S</th><th rowspan="1" colspan="1">CT</th><th rowspan="1" colspan="1">OP</th><th rowspan="1" colspan="1">LT</th><th rowspan="1" colspan="1">S</th></tr><tr><td rowspan="1" colspan="1">
                <italic>
                  <tp:taxon-name><tp:taxon-name-part taxon-name-part-type="genus" reg="Paradoxurus">Paradoxurus</tp:taxon-name-part><tp:taxon-name-part taxon-name-part-type="species" reg="musangus">musangus</tp:taxon-name-part></tp:taxon-name>
                </italic>
              </td><td rowspan="1" colspan="1"/><td rowspan="1" colspan="1"/><td rowspan="1" colspan="1"/><td rowspan="1" colspan="1"/><td rowspan="1" colspan="1">1</td><td rowspan="1" colspan="1"/><td rowspan="1" colspan="1"/><td rowspan="1" colspan="1"/><td rowspan="1" colspan="1">5</td><td rowspan="1" colspan="1"/><td rowspan="1" colspan="1"/><td rowspan="1" colspan="1"/><td rowspan="1" colspan="1">6</td></tr><tr><td rowspan="1" colspan="1">
                <italic>
                  <tp:taxon-name><tp:taxon-name-part taxon-name-part-type="genus" reg="Herpestes">Herpestes</tp:taxon-name-part><tp:taxon-name-part taxon-name-part-type="species" reg="javanicus">javanicus</tp:taxon-name-part></tp:taxon-name>
                </italic>
              </td><td rowspan="1" colspan="1"/><td rowspan="1" colspan="1"/><td rowspan="1" colspan="1"/><td rowspan="1" colspan="1"/><td rowspan="1" colspan="1"/><td rowspan="1" colspan="1"/><td rowspan="1" colspan="1"/><td rowspan="1" colspan="1"/><td rowspan="1" colspan="1">6</td><td rowspan="1" colspan="1"/><td rowspan="1" colspan="1"/><td rowspan="1" colspan="1"/><td rowspan="1" colspan="1">6</td></tr><tr><td rowspan="1" colspan="1">
                <italic>
                  <tp:taxon-name><tp:taxon-name-part taxon-name-part-type="genus" reg="Rusa">Rusa</tp:taxon-name-part><tp:taxon-name-part taxon-name-part-type="species" reg="unicolor">unicolor</tp:taxon-name-part></tp:taxon-name>
                </italic>
              </td><td rowspan="1" colspan="1"/><td rowspan="1" colspan="1"/><td rowspan="1" colspan="1"/><td rowspan="1" colspan="1"/><td rowspan="1" colspan="1">4</td><td rowspan="1" colspan="1"/><td rowspan="1" colspan="1"/><td rowspan="1" colspan="1"/><td rowspan="1" colspan="1">7</td><td rowspan="1" colspan="1">1</td><td rowspan="1" colspan="1"/><td rowspan="1" colspan="1"/><td rowspan="1" colspan="1">12</td></tr><tr><td rowspan="1" colspan="1">
                <italic>
                  <tp:taxon-name><tp:taxon-name-part taxon-name-part-type="genus" reg="Sus">Sus</tp:taxon-name-part><tp:taxon-name-part taxon-name-part-type="species" reg="scrofa">scrofa</tp:taxon-name-part></tp:taxon-name>
                </italic>
              </td><td rowspan="1" colspan="1"/><td rowspan="1" colspan="1"/><td rowspan="1" colspan="1"/><td rowspan="1" colspan="1"/><td rowspan="1" colspan="1">5</td><td rowspan="1" colspan="1"/><td rowspan="1" colspan="1"/><td rowspan="1" colspan="1"/><td rowspan="1" colspan="1">8</td><td rowspan="1" colspan="1"/><td rowspan="1" colspan="1"/><td rowspan="1" colspan="1"/><td rowspan="1" colspan="1">13</td></tr><tr><td rowspan="1" colspan="1"><italic><tp:taxon-name><tp:taxon-name-part taxon-name-part-type="genus" reg="Callosciurus">Callosciurus</tp:taxon-name-part></tp:taxon-name></italic> spp.</td><td rowspan="1" colspan="1"/><td rowspan="1" colspan="1"/><td rowspan="1" colspan="1"/><td rowspan="1" colspan="1"/><td rowspan="1" colspan="1">2</td><td rowspan="1" colspan="1">2</td><td rowspan="1" colspan="1">1</td><td rowspan="1" colspan="1"/><td rowspan="1" colspan="1">3</td><td rowspan="1" colspan="1">2</td><td rowspan="1" colspan="1">2</td><td rowspan="1" colspan="1"/><td rowspan="1" colspan="1">12</td></tr><tr><td rowspan="1" colspan="1">
                <italic>
                  <tp:taxon-name><tp:taxon-name-part taxon-name-part-type="genus" reg="Ratufa">Ratufa</tp:taxon-name-part><tp:taxon-name-part taxon-name-part-type="species" reg="bicolor">bicolor</tp:taxon-name-part></tp:taxon-name>
                </italic>
              </td><td rowspan="1" colspan="1"/><td rowspan="1" colspan="1"/><td rowspan="1" colspan="1"/><td rowspan="1" colspan="1"/><td rowspan="1" colspan="1"/><td rowspan="1" colspan="1">1</td><td rowspan="1" colspan="1"/><td rowspan="1" colspan="1"/><td rowspan="1" colspan="1"/><td rowspan="1" colspan="1">2</td><td rowspan="1" colspan="1"/><td rowspan="1" colspan="1"/><td rowspan="1" colspan="1">3</td></tr><tr><td rowspan="1" colspan="1">
                <italic>
                  <tp:taxon-name><tp:taxon-name-part taxon-name-part-type="genus" reg="Maxomys">Maxomys</tp:taxon-name-part><tp:taxon-name-part taxon-name-part-type="species" reg="surifer">surifer</tp:taxon-name-part></tp:taxon-name>
                </italic>
              </td><td rowspan="1" colspan="1"/><td rowspan="1" colspan="1"/><td rowspan="1" colspan="1"/><td rowspan="1" colspan="1"/><td rowspan="1" colspan="1"/><td rowspan="1" colspan="1"/><td rowspan="1" colspan="1">3</td><td rowspan="1" colspan="1">8</td><td rowspan="1" colspan="1">9</td><td rowspan="1" colspan="1"/><td rowspan="1" colspan="1">5</td><td rowspan="1" colspan="1"/><td rowspan="1" colspan="1">25</td></tr><tr><td rowspan="1" colspan="1">
                <italic>
                  <tp:taxon-name><tp:taxon-name-part taxon-name-part-type="genus" reg="Rattus">Rattus</tp:taxon-name-part><tp:taxon-name-part taxon-name-part-type="species" reg="exulans">exulans</tp:taxon-name-part></tp:taxon-name>
                </italic>
              </td><td rowspan="1" colspan="1"/><td rowspan="1" colspan="1"/><td rowspan="1" colspan="1">4</td><td rowspan="1" colspan="1"/><td rowspan="1" colspan="1"/><td rowspan="1" colspan="1"/><td rowspan="1" colspan="1"/><td rowspan="1" colspan="1"/><td rowspan="1" colspan="1"/><td rowspan="1" colspan="1"/><td rowspan="1" colspan="1"/><td rowspan="1" colspan="1"/><td rowspan="1" colspan="1">4</td></tr><tr><td rowspan="1" colspan="1"><italic><tp:taxon-name><tp:taxon-name-part taxon-name-part-type="genus" reg="Rattus">Rattus</tp:taxon-name-part></tp:taxon-name></italic> spp.</td><td rowspan="1" colspan="1"/><td rowspan="1" colspan="1"/><td rowspan="1" colspan="1"/><td rowspan="1" colspan="1"/><td rowspan="1" colspan="1"/><td rowspan="1" colspan="1"/><td rowspan="1" colspan="1">4</td><td rowspan="1" colspan="1">13</td><td rowspan="1" colspan="1">16</td><td rowspan="1" colspan="1"/><td rowspan="1" colspan="1">7</td><td rowspan="1" colspan="1"/><td rowspan="1" colspan="1">40</td></tr><tr><td rowspan="1" colspan="1">
                <italic>
                  <tp:taxon-name><tp:taxon-name-part taxon-name-part-type="genus" reg="Crocidura">Crocidura</tp:taxon-name-part><tp:taxon-name-part taxon-name-part-type="species" reg="fuliginosa">fuliginosa</tp:taxon-name-part></tp:taxon-name>
                </italic>
              </td><td rowspan="1" colspan="1"/><td rowspan="1" colspan="1"/><td rowspan="1" colspan="1"/><td rowspan="1" colspan="1"/><td rowspan="1" colspan="1"/><td rowspan="1" colspan="1"/><td rowspan="1" colspan="1"/><td rowspan="1" colspan="1">1</td><td rowspan="1" colspan="1"/><td rowspan="1" colspan="1"/><td rowspan="1" colspan="1">7</td><td rowspan="1" colspan="1"/><td rowspan="1" colspan="1">8</td></tr><tr><td rowspan="1" colspan="1">
                <italic>
                  <tp:taxon-name><tp:taxon-name-part taxon-name-part-type="genus" reg="Tupaia">Tupaia</tp:taxon-name-part><tp:taxon-name-part taxon-name-part-type="species" reg="belangeri">belangeri</tp:taxon-name-part></tp:taxon-name>
                </italic>
              </td><td rowspan="1" colspan="1"/><td rowspan="1" colspan="1"/><td rowspan="1" colspan="1"/><td rowspan="1" colspan="1"/><td rowspan="1" colspan="1"/><td rowspan="1" colspan="1"/><td rowspan="1" colspan="1">1</td><td rowspan="1" colspan="1"/><td rowspan="1" colspan="1">8</td><td rowspan="1" colspan="1"/><td rowspan="1" colspan="1">2</td><td rowspan="1" colspan="1"/><td rowspan="1" colspan="1">11</td></tr><tr><td rowspan="1" colspan="1">
                <italic>
                  <tp:taxon-name><tp:taxon-name-part taxon-name-part-type="genus" reg="Macaca">Macaca</tp:taxon-name-part><tp:taxon-name-part taxon-name-part-type="species" reg="fascicularis">fascicularis</tp:taxon-name-part></tp:taxon-name>
                </italic>
              </td><td rowspan="1" colspan="1"/><td rowspan="1" colspan="1">6</td><td rowspan="1" colspan="1"/><td rowspan="1" colspan="1"/><td rowspan="1" colspan="1"/><td rowspan="1" colspan="1">9</td><td rowspan="1" colspan="1"/><td rowspan="1" colspan="1">8</td><td rowspan="1" colspan="1">18</td><td rowspan="1" colspan="1"/><td rowspan="1" colspan="1"/><td rowspan="1" colspan="1"/><td rowspan="1" colspan="1">41</td></tr><tr><td rowspan="1" colspan="1">
                <italic>
                  <tp:taxon-name><tp:taxon-name-part taxon-name-part-type="genus" reg="Trachypithecus">Trachypithecus</tp:taxon-name-part><tp:taxon-name-part taxon-name-part-type="species" reg="obscurus">obscurus</tp:taxon-name-part></tp:taxon-name>
                </italic>
              </td><td rowspan="1" colspan="1"/><td rowspan="1" colspan="1"/><td rowspan="1" colspan="1"/><td rowspan="1" colspan="1"/><td rowspan="1" colspan="1"/><td rowspan="1" colspan="1"/><td rowspan="1" colspan="1"/><td rowspan="1" colspan="1"/><td rowspan="1" colspan="1"/><td rowspan="1" colspan="1">1</td><td rowspan="1" colspan="1"/><td rowspan="1" colspan="1"/><td rowspan="1" colspan="1">1</td></tr><tr><td rowspan="1" colspan="1">
                <italic>
                  <tp:taxon-name><tp:taxon-name-part taxon-name-part-type="genus" reg="Nycticebus">Nycticebus</tp:taxon-name-part><tp:taxon-name-part taxon-name-part-type="species" reg="coucang">coucang</tp:taxon-name-part></tp:taxon-name>
                </italic>
              </td><td rowspan="1" colspan="1"/><td rowspan="1" colspan="1"/><td rowspan="1" colspan="1"/><td rowspan="1" colspan="1"/><td rowspan="1" colspan="1"/><td rowspan="1" colspan="1"/><td rowspan="1" colspan="1"/><td rowspan="1" colspan="1">11</td><td rowspan="1" colspan="1"/><td rowspan="1" colspan="1"/><td rowspan="1" colspan="1"/><td rowspan="1" colspan="1">21</td><td rowspan="1" colspan="1">32</td></tr><tr><td rowspan="1" colspan="1">
                <italic>
                  <tp:taxon-name><tp:taxon-name-part taxon-name-part-type="genus" reg="Manis">Manis</tp:taxon-name-part><tp:taxon-name-part taxon-name-part-type="species" reg="javanica">javanica</tp:taxon-name-part></tp:taxon-name>
                </italic>
              </td><td rowspan="1" colspan="1"/><td rowspan="1" colspan="1"/><td rowspan="1" colspan="1"/><td rowspan="1" colspan="1"/><td rowspan="1" colspan="1"/><td rowspan="1" colspan="1"/><td rowspan="1" colspan="1"/><td rowspan="1" colspan="1"/><td rowspan="1" colspan="1">1</td><td rowspan="1" colspan="1"/><td rowspan="1" colspan="1"/><td rowspan="1" colspan="1">1</td><td rowspan="1" colspan="1">2</td></tr><tr><td rowspan="1" colspan="1">Total</td><td rowspan="1" colspan="1"/><td rowspan="1" colspan="1">6</td><td rowspan="1" colspan="1">4</td><td rowspan="1" colspan="1"/><td rowspan="1" colspan="1">12</td><td rowspan="1" colspan="1">13</td><td rowspan="1" colspan="1">9</td><td rowspan="1" colspan="1">41</td><td rowspan="1" colspan="1">81</td><td rowspan="1" colspan="1">6</td><td rowspan="1" colspan="1">23</td><td rowspan="1" colspan="1">22</td><td rowspan="1" colspan="1">216</td></tr></tbody></table><table-wrap-foot><fn><p><abbrev xmlns:xlink="http://www.w3.org/1999/xlink" xlink:title="human settlement" id="ABBRID0E5KBG" xlink:type="simple">HS</abbrev> = human settlement, <abbrev xmlns:xlink="http://www.w3.org/1999/xlink" xlink:title="human-disturbed forest" id="ABBRID0ECLBG" xlink:type="simple">HDF</abbrev> = human-disturbed forest, <abbrev xmlns:xlink="http://www.w3.org/1999/xlink" xlink:title="national park forest" id="ABBRID0EGLBG" xlink:type="simple">NPF</abbrev> = national park forest, CT = camera trap, LT = live trap, OP = opportunistic, S = survey, and MN = mist net.</p></fn></table-wrap-foot></table-wrap><fig id="F6" position="float" orientation="portrait"><object-id xmlns:xlink="http://www.w3.org/1999/xlink" content-type="doi" xlink:type="simple">10.3897/zookeys.1229.118127.figure6</object-id><object-id xmlns:xlink="http://www.w3.org/1999/xlink" content-type="arpha" xlink:type="simple">CEBA9311-1E52-530E-81BE-15453D85177B</object-id><label>Figure 6.</label><caption><p>Detection for each species by habitat (green = <abbrev xmlns:xlink="http://www.w3.org/1999/xlink" xlink:title="national park forest" id="ABBRID0EXKAG" xlink:type="simple">NPF</abbrev>, blue = <abbrev xmlns:xlink="http://www.w3.org/1999/xlink" xlink:title="human-disturbed forest" id="ABBRID0E2KAG" xlink:type="simple">HDF</abbrev>, and yellow = <abbrev xmlns:xlink="http://www.w3.org/1999/xlink" xlink:title="human settlement" id="ABBRID0E6KAG" xlink:type="simple">HS</abbrev>).</p></caption><graphic xmlns:xlink="http://www.w3.org/1999/xlink" xlink:href="zookeys-1229-077_article-118127__-g006.jpg" position="float" orientation="portrait" xlink:type="simple" id="oo_1262211.jpg"><uri content-type="original_file" xlink:type="simple">https://binary.pensoft.net/fig/1262211</uri></graphic></fig></tp:treatment-sec><ref-list><ref id="B48"><mixed-citation xmlns:xlink="http://www.w3.org/1999/xlink" xlink:type="simple"><person-group><name name-style="western"><surname>Tongkok</surname><given-names>S</given-names></name><name name-style="western"><surname>He</surname><given-names>X</given-names></name><name name-style="western"><surname>Alcantara</surname><given-names>MJM</given-names></name><name name-style="western"><surname>Saralamba</surname><given-names>C</given-names></name><name name-style="western"><surname>Nathalang</surname><given-names>A</given-names></name><name name-style="western"><surname>Chanthorn</surname><given-names>W</given-names></name><name name-style="western"><surname>Brockelman</surname><given-names>WY</given-names></name><name name-style="western"><surname>Lin</surname><given-names>L</given-names></name></person-group> (<year>2020</year>) Composition of frugivores of <italic><tp:taxon-name><tp:taxon-name-part taxon-name-part-type="genus">Baccaurea</tp:taxon-name-part><tp:taxon-name-part taxon-name-part-type="species">ramiflora</tp:taxon-name-part></tp:taxon-name></italic> (<tp:taxon-name><tp:taxon-name-part taxon-name-part-type="family">Phyllanthaceae</tp:taxon-name-part></tp:taxon-name>) and effects of environmental factors on frugivory in two tropical forests of China and Thailand. Global Ecology and Conservation 23: e01096. <ext-link xlink:href="10.1016/j.gecco.2020.e01096" ext-link-type="doi" xlink:type="simple">https://doi.org/10.1016/j.gecco.2020.e01096</ext-link></mixed-citation></ref></ref-list></tp:taxon-treatment>
