# Supplementary material for: ﻿Mammal diversity survey of Ko Pha-ngan in Surat Thani Province, Thailand
Source: Zookeys. 2025 Feb 25;1229:77–102. doi: 10.3897/zookeys.1229.118127 (PMC11880819; doi:10.3897/zookeys.1229.118127)
Supplement: XML Treatment for Rhinolophus pusillus [file zookeys.1229.118127-treatment19.xml]

<!DOCTYPE tp:taxon-treatment
  PUBLIC "-//TaxonX//DTD Taxonomic Treatment Publishing DTD v0 20100105//EN" "tax-treatment-NSO.dtd">
<tp:taxon-treatment xmlns:tp="http://www.plazi.org/taxpub"><tp:treatment-meta><kwd-group><label>Taxon classification</label><kwd>
                <named-content content-type="kingdom">Animalia</named-content>
              </kwd><kwd>
                <named-content content-type="order">Chiroptera</named-content>
              </kwd><kwd>
                <named-content content-type="family">Rhinolophidae</named-content>
              </kwd></kwd-group><mixed-citation publication-type="journal"><person-group><name><surname>Cook-Price</surname><given-names>Dawn R.</given-names></name><name><surname>Petko</surname><given-names>Olga N.</given-names></name><name><surname>Makchai</surname><given-names>Sunchai</given-names></name><name><surname>Artchawakom</surname><given-names>Taksin</given-names></name><name><surname>Suwanwaree</surname><given-names>Pongthep</given-names></name></person-group><article-title>﻿Mammal diversity survey of Ko Pha-ngan in Surat Thani Province, Thailand</article-title><source>Zookeys</source><day>25</day><month>02</month><year>2025</year><volume>1229</volume><fpage>77</fpage><lpage>102</lpage><pub-id pub-id-type="doi">10.3897/zookeys.1229.118127</pub-id></mixed-citation></tp:treatment-meta><tp:nomenclature><label>﻿</label><tp:taxon-name>
              <object-id xmlns:xlink="http://www.w3.org/1999/xlink" content-type="arpha" xlink:type="simple">B4AF77FB-5D75-522E-8190-05F9F40EB476</object-id>
              <tp:taxon-name-part taxon-name-part-type="genus" reg="Rhinolophus">Rhinolophus</tp:taxon-name-part>
              <tp:taxon-name-part taxon-name-part-type="species" reg="pusillus">pusillus</tp:taxon-name-part>
            </tp:taxon-name><tp:taxon-authority>(Temminck, 1834)</tp:taxon-authority><xref ref-type="fig" rid="F15">Fig. 15A Least horseshoe bat</xref></tp:nomenclature><tp:treatment-sec sec-type="notes" id="SECID0EI3AI"><title>Notes.</title><p>This insectivorous species (<xref ref-type="bibr" rid="B31">Mickleburgh et al. 1992</xref>) was observed in human-disturbed forest areas, national park forest, and human settlement areas located near forested areas. This species was also trapped in all five mist net trap sites.</p></tp:treatment-sec><tp:treatment-sec><!--Section generated to contain objects referenced in tp:taxon-treatment.--><fig id="F15" position="float" orientation="portrait"><object-id xmlns:xlink="http://www.w3.org/1999/xlink" content-type="doi" xlink:type="simple">10.3897/zookeys.1229.118127.figure15</object-id><object-id xmlns:xlink="http://www.w3.org/1999/xlink" content-type="arpha" xlink:type="simple">39DDCB9E-8E78-5B24-887B-7918F456E604</object-id><label>Figure 15.</label><caption><p><bold>A</bold><tp:taxon-name><tp:taxon-name-part taxon-name-part-type="genus" reg="Rhinolophus">Rhinolophus</tp:taxon-name-part><tp:taxon-name-part taxon-name-part-type="uncertainty-rank">cf.</tp:taxon-name-part><tp:taxon-name-part taxon-name-part-type="species" reg="pusillus">pusillus</tp:taxon-name-part></tp:taxon-name><bold>B</bold><italic><tp:taxon-name><tp:taxon-name-part taxon-name-part-type="genus" reg="Rhinolophus">Rhinolophus</tp:taxon-name-part><tp:taxon-name-part taxon-name-part-type="species" reg="affinis">affinis</tp:taxon-name-part></tp:taxon-name></italic>.</p></caption><graphic xmlns:xlink="http://www.w3.org/1999/xlink" xlink:href="zookeys-1229-077_article-118127__-g015.jpg" position="float" orientation="portrait" xlink:type="simple" id="oo_1262220.jpg"><uri content-type="original_file" xlink:type="simple">https://binary.pensoft.net/fig/1262220</uri></graphic></fig></tp:treatment-sec><ref-list><ref id="B31"><mixed-citation xmlns:xlink="http://www.w3.org/1999/xlink" xlink:type="simple"><person-group><name name-style="western"><surname>Mickleburgh</surname><given-names>SP</given-names></name><name name-style="western"><surname>Hutson</surname><given-names>AM</given-names></name><name name-style="western"><surname>Racey</surname><given-names>PA</given-names></name></person-group> (<year>1992</year>) Old World fruit bats. An action plan for their conservation. IUCN/SSC <tp:taxon-name><tp:taxon-name-part taxon-name-part-type="order">Chiroptera</tp:taxon-name-part></tp:taxon-name> Specialist Group. IUCN, Gland, Switzerland, 1–16. <ext-link xlink:href="10.2305/IUCN.CH.1992.SSC-AP.6.en" ext-link-type="doi" xlink:type="simple">https://doi.org/10.2305/IUCN.CH.1992.SSC-AP.6.en</ext-link></mixed-citation></ref></ref-list></tp:taxon-treatment>
