# Supplementary material for: ﻿Mammal diversity survey of Ko Pha-ngan in Surat Thani Province, Thailand
Source: Zookeys. 2025 Feb 25;1229:77–102. doi: 10.3897/zookeys.1229.118127 (PMC11880819; doi:10.3897/zookeys.1229.118127)
Supplement: XML Treatment for Hipposideros larvatus [file zookeys.1229.118127-treatment20.xml]

<!DOCTYPE tp:taxon-treatment
  PUBLIC "-//TaxonX//DTD Taxonomic Treatment Publishing DTD v0 20100105//EN" "tax-treatment-NSO.dtd">
<tp:taxon-treatment xmlns:tp="http://www.plazi.org/taxpub"><tp:treatment-meta><kwd-group><label>Taxon classification</label><kwd>
                <named-content content-type="kingdom">Animalia</named-content>
              </kwd><kwd>
                <named-content content-type="order">Chiroptera</named-content>
              </kwd><kwd>
                <named-content content-type="family">Hipposideridae</named-content>
              </kwd></kwd-group><mixed-citation publication-type="journal"><person-group><name><surname>Cook-Price</surname><given-names>Dawn R.</given-names></name><name><surname>Petko</surname><given-names>Olga N.</given-names></name><name><surname>Makchai</surname><given-names>Sunchai</given-names></name><name><surname>Artchawakom</surname><given-names>Taksin</given-names></name><name><surname>Suwanwaree</surname><given-names>Pongthep</given-names></name></person-group><article-title>﻿Mammal diversity survey of Ko Pha-ngan in Surat Thani Province, Thailand</article-title><source>Zookeys</source><day>25</day><month>02</month><year>2025</year><volume>1229</volume><fpage>77</fpage><lpage>102</lpage><pub-id pub-id-type="doi">10.3897/zookeys.1229.118127</pub-id></mixed-citation></tp:treatment-meta><tp:nomenclature><label>﻿</label><tp:taxon-name>
              <object-id xmlns:xlink="http://www.w3.org/1999/xlink" content-type="arpha" xlink:type="simple">8C97EEDC-F063-5A00-B85B-3BE7B092089A</object-id>
              <tp:taxon-name-part taxon-name-part-type="genus" reg="Hipposideros">Hipposideros</tp:taxon-name-part>
              <tp:taxon-name-part taxon-name-part-type="species" reg="larvatus">larvatus</tp:taxon-name-part>
            </tp:taxon-name><tp:taxon-authority>(Horsfield, 1823)</tp:taxon-authority><xref ref-type="fig" rid="F16">Fig. 16A Intermediate roundleaf bat</xref></tp:nomenclature><tp:treatment-sec sec-type="notes" id="SECID0EF5AI"><title>Notes.</title><p>This species was observed in human-disturbed forest, national park forest, and human settlement areas located near forested areas. This species was trapped in all five mist net trap sites. This species primarily feeds on flying insects such as beetles and can commonly be found at forest edges (<xref ref-type="bibr" rid="B38">Pavey 2021</xref>).</p><fig id="F16" position="float" orientation="portrait"><object-id xmlns:xlink="http://www.w3.org/1999/xlink" content-type="doi" xlink:type="simple">10.3897/zookeys.1229.118127.figure16</object-id><object-id xmlns:xlink="http://www.w3.org/1999/xlink" content-type="arpha" xlink:type="simple">0CB60960-E027-5377-92FE-2CBA612D9A29</object-id><label>Figure 16.</label><caption><p><bold>A</bold><italic><tp:taxon-name><tp:taxon-name-part taxon-name-part-type="genus" reg="Hipposideros">Hipposideros</tp:taxon-name-part><tp:taxon-name-part taxon-name-part-type="species" reg="larvatus">larvatus</tp:taxon-name-part></tp:taxon-name></italic><bold>B</bold><italic><tp:taxon-name><tp:taxon-name-part taxon-name-part-type="genus" reg="Hipposideros">Hipposideros</tp:taxon-name-part><tp:taxon-name-part taxon-name-part-type="species" reg="armiger">armiger</tp:taxon-name-part></tp:taxon-name></italic>.</p></caption><graphic xmlns:xlink="http://www.w3.org/1999/xlink" xlink:href="zookeys-1229-077_article-118127__-g016.jpg" position="float" orientation="portrait" xlink:type="simple" id="oo_1262221.jpg"><uri content-type="original_file" xlink:type="simple">https://binary.pensoft.net/fig/1262221</uri></graphic></fig></tp:treatment-sec><ref-list><ref id="B38"><mixed-citation xmlns:xlink="http://www.w3.org/1999/xlink" xlink:type="simple"><person-group><name name-style="western"><surname>Pavey</surname><given-names>CR</given-names></name></person-group> (<year>2021</year>) <article-title>Comparative echolocation and foraging ecology of horseshoe bats (<tp:taxon-name><tp:taxon-name-part taxon-name-part-type="family">Rhinolophidae</tp:taxon-name-part></tp:taxon-name>) and Old World leaf-nosed bats (<tp:taxon-name><tp:taxon-name-part taxon-name-part-type="family">Hipposideridae</tp:taxon-name-part></tp:taxon-name>).</article-title><source>Australian Journal of Zoology</source><volume>68</volume>(<issue>6</issue>): <fpage>382</fpage>–<lpage>392</lpage>. <ext-link xlink:href="10.1071/ZO20047" ext-link-type="doi" xlink:type="simple">https://doi.org/10.1071/ZO20047</ext-link></mixed-citation></ref></ref-list></tp:taxon-treatment>
