# Supplementary material for: ﻿Mammal diversity survey of Ko Pha-ngan in Surat Thani Province, Thailand
Source: Zookeys. 2025 Feb 25;1229:77–102. doi: 10.3897/zookeys.1229.118127 (PMC11880819; doi:10.3897/zookeys.1229.118127)
Supplement: XML Treatment for Hipposideros armiger [file zookeys.1229.118127-treatment21.xml]

<!DOCTYPE tp:taxon-treatment
  PUBLIC "-//TaxonX//DTD Taxonomic Treatment Publishing DTD v0 20100105//EN" "tax-treatment-NSO.dtd">
<tp:taxon-treatment xmlns:tp="http://www.plazi.org/taxpub"><tp:treatment-meta><kwd-group><label>Taxon classification</label><kwd>
                <named-content content-type="kingdom">Animalia</named-content>
              </kwd><kwd>
                <named-content content-type="order">Chiroptera</named-content>
              </kwd><kwd>
                <named-content content-type="family">Hipposideridae</named-content>
              </kwd></kwd-group><mixed-citation publication-type="journal"><person-group><name><surname>Cook-Price</surname><given-names>Dawn R.</given-names></name><name><surname>Petko</surname><given-names>Olga N.</given-names></name><name><surname>Makchai</surname><given-names>Sunchai</given-names></name><name><surname>Artchawakom</surname><given-names>Taksin</given-names></name><name><surname>Suwanwaree</surname><given-names>Pongthep</given-names></name></person-group><article-title>﻿Mammal diversity survey of Ko Pha-ngan in Surat Thani Province, Thailand</article-title><source>Zookeys</source><day>25</day><month>02</month><year>2025</year><volume>1229</volume><fpage>77</fpage><lpage>102</lpage><pub-id pub-id-type="doi">10.3897/zookeys.1229.118127</pub-id></mixed-citation></tp:treatment-meta><tp:nomenclature><label>﻿</label><tp:taxon-name>
              <object-id xmlns:xlink="http://www.w3.org/1999/xlink" content-type="arpha" xlink:type="simple">FFAED57E-93CF-5B2B-89F1-768FC2964DBB</object-id>
              <tp:taxon-name-part taxon-name-part-type="genus" reg="Hipposideros">Hipposideros</tp:taxon-name-part>
              <tp:taxon-name-part taxon-name-part-type="species" reg="armiger">armiger</tp:taxon-name-part>
            </tp:taxon-name><tp:taxon-authority>(Hodgson, 1835)</tp:taxon-authority><xref ref-type="fig" rid="F16">Fig. 16B Great roundleaf bat</xref></tp:nomenclature><tp:treatment-sec sec-type="notes" id="SECID0EABBI"><title>Notes.</title><p>This species was observed in each of the transects in human-disturbed forest, national park forest, and human settlement areas located near forested areas. This species, like others in this genus, feeds primarily on flying insects inhabiting forested areas (<xref ref-type="bibr" rid="B38">Pavey 2021</xref>).</p></tp:treatment-sec><tp:treatment-sec><!--Section generated to contain objects referenced in tp:taxon-treatment.--><fig id="F16" position="float" orientation="portrait"><object-id xmlns:xlink="http://www.w3.org/1999/xlink" content-type="doi" xlink:type="simple">10.3897/zookeys.1229.118127.figure16</object-id><object-id xmlns:xlink="http://www.w3.org/1999/xlink" content-type="arpha" xlink:type="simple">0CB60960-E027-5377-92FE-2CBA612D9A29</object-id><label>Figure 16.</label><caption><p><bold>A</bold><italic><tp:taxon-name><tp:taxon-name-part taxon-name-part-type="genus" reg="Hipposideros">Hipposideros</tp:taxon-name-part><tp:taxon-name-part taxon-name-part-type="species" reg="larvatus">larvatus</tp:taxon-name-part></tp:taxon-name></italic><bold>B</bold><italic><tp:taxon-name><tp:taxon-name-part taxon-name-part-type="genus" reg="Hipposideros">Hipposideros</tp:taxon-name-part><tp:taxon-name-part taxon-name-part-type="species" reg="armiger">armiger</tp:taxon-name-part></tp:taxon-name></italic>.</p></caption><graphic xmlns:xlink="http://www.w3.org/1999/xlink" xlink:href="zookeys-1229-077_article-118127__-g016.jpg" position="float" orientation="portrait" xlink:type="simple" id="oo_1262221.jpg"><uri content-type="original_file" xlink:type="simple">https://binary.pensoft.net/fig/1262221</uri></graphic></fig></tp:treatment-sec><ref-list><ref id="B38"><mixed-citation xmlns:xlink="http://www.w3.org/1999/xlink" xlink:type="simple"><person-group><name name-style="western"><surname>Pavey</surname><given-names>CR</given-names></name></person-group> (<year>2021</year>) <article-title>Comparative echolocation and foraging ecology of horseshoe bats (<tp:taxon-name><tp:taxon-name-part taxon-name-part-type="family">Rhinolophidae</tp:taxon-name-part></tp:taxon-name>) and Old World leaf-nosed bats (<tp:taxon-name><tp:taxon-name-part taxon-name-part-type="family">Hipposideridae</tp:taxon-name-part></tp:taxon-name>).</article-title><source>Australian Journal of Zoology</source><volume>68</volume>(<issue>6</issue>): <fpage>382</fpage>–<lpage>392</lpage>. <ext-link xlink:href="10.1071/ZO20047" ext-link-type="doi" xlink:type="simple">https://doi.org/10.1071/ZO20047</ext-link></mixed-citation></ref></ref-list></tp:taxon-treatment>
