# Supplementary material for: ﻿Mammal diversity survey of Ko Pha-ngan in Surat Thani Province, Thailand
Source: Zookeys. 2025 Feb 25;1229:77–102. doi: 10.3897/zookeys.1229.118127 (PMC11880819; doi:10.3897/zookeys.1229.118127)
Supplement: XML Treatment for Tylonycteris malayana [file zookeys.1229.118127-treatment23.xml]

<!DOCTYPE tp:taxon-treatment
  PUBLIC "-//TaxonX//DTD Taxonomic Treatment Publishing DTD v0 20100105//EN" "tax-treatment-NSO.dtd">
<tp:taxon-treatment xmlns:tp="http://www.plazi.org/taxpub"><tp:treatment-meta><kwd-group><label>Taxon classification</label><kwd>
                <named-content content-type="kingdom">Animalia</named-content>
              </kwd><kwd>
                <named-content content-type="order">Chiroptera</named-content>
              </kwd><kwd>
                <named-content content-type="family">Vespertilionidae</named-content>
              </kwd></kwd-group><mixed-citation publication-type="journal"><person-group><name><surname>Cook-Price</surname><given-names>Dawn R.</given-names></name><name><surname>Petko</surname><given-names>Olga N.</given-names></name><name><surname>Makchai</surname><given-names>Sunchai</given-names></name><name><surname>Artchawakom</surname><given-names>Taksin</given-names></name><name><surname>Suwanwaree</surname><given-names>Pongthep</given-names></name></person-group><article-title>﻿Mammal diversity survey of Ko Pha-ngan in Surat Thani Province, Thailand</article-title><source>Zookeys</source><day>25</day><month>02</month><year>2025</year><volume>1229</volume><fpage>77</fpage><lpage>102</lpage><pub-id pub-id-type="doi">10.3897/zookeys.1229.118127</pub-id></mixed-citation></tp:treatment-meta><tp:nomenclature><label>﻿</label><tp:taxon-name>
              <object-id xmlns:xlink="http://www.w3.org/1999/xlink" content-type="arpha" xlink:type="simple">E669AF4D-9117-5BFE-A4FF-51A1A7FC3AA4</object-id>
              <tp:taxon-name-part taxon-name-part-type="genus" reg="Tylonycteris">Tylonycteris</tp:taxon-name-part>
              <tp:taxon-name-part taxon-name-part-type="species" reg="malayana">malayana</tp:taxon-name-part>
            </tp:taxon-name><tp:taxon-authority>(Chasen, 1940)</tp:taxon-authority><xref ref-type="fig" rid="F17">Fig. 17B Bamboo bat</xref></tp:nomenclature><tp:treatment-sec sec-type="notes" id="SECID0ETFBI"><title>Notes.</title><p>This species, also insectivorous, was observed in human-disturbed forest, national park forest and human habitat areas located near forested areas. It was also caught at each mist net site throughout the island (<xref ref-type="bibr" rid="B41">Ruedi et al. 1990</xref>; <xref ref-type="bibr" rid="B49">Tu et al. 2017</xref>).</p></tp:treatment-sec><tp:treatment-sec><!--Section generated to contain objects referenced in tp:taxon-treatment.--><fig id="F17" position="float" orientation="portrait"><object-id xmlns:xlink="http://www.w3.org/1999/xlink" content-type="doi" xlink:type="simple">10.3897/zookeys.1229.118127.figure17</object-id><object-id xmlns:xlink="http://www.w3.org/1999/xlink" content-type="arpha" xlink:type="simple">02C8E1AD-C2C9-504A-9535-A37E6E1C1B96</object-id><label>Figure 17.</label><caption><p><bold>A</bold><italic><tp:taxon-name><tp:taxon-name-part taxon-name-part-type="genus" reg="Myotis">Myotis</tp:taxon-name-part><tp:taxon-name-part taxon-name-part-type="species" reg="horsfieldii">horsfieldii</tp:taxon-name-part></tp:taxon-name></italic><bold>B</bold><italic><tp:taxon-name><tp:taxon-name-part taxon-name-part-type="genus" reg="Tylonycteris">Tylonycteris</tp:taxon-name-part><tp:taxon-name-part taxon-name-part-type="species" reg="malayana">malayana</tp:taxon-name-part></tp:taxon-name></italic>.</p></caption><graphic xmlns:xlink="http://www.w3.org/1999/xlink" xlink:href="zookeys-1229-077_article-118127__-g017.jpg" position="float" orientation="portrait" xlink:type="simple" id="oo_1262222.jpg"><uri content-type="original_file" xlink:type="simple">https://binary.pensoft.net/fig/1262222</uri></graphic></fig></tp:treatment-sec><ref-list><ref id="B41"><mixed-citation xmlns:xlink="http://www.w3.org/1999/xlink" xlink:type="simple"><person-group><name name-style="western"><surname>Ruedi</surname><given-names>M</given-names></name><name name-style="western"><surname>Maddalena</surname><given-names>T</given-names></name><name name-style="western"><surname>Yong</surname><given-names>HS</given-names></name><name name-style="western"><surname>Vogel</surname><given-names>P</given-names></name></person-group> (<year>1990</year>) <article-title>The <tp:taxon-name><tp:taxon-name-part taxon-name-part-type="genus">Crocidura</tp:taxon-name-part><tp:taxon-name-part taxon-name-part-type="species">fuliginosa</tp:taxon-name-part></tp:taxon-name> species complex (<tp:taxon-name><tp:taxon-name-part taxon-name-part-type="class">Mammalia</tp:taxon-name-part></tp:taxon-name>: <tp:taxon-name><tp:taxon-name-part taxon-name-part-type="order">Insectivora</tp:taxon-name-part></tp:taxon-name>) in Peninsular Malaysia: biological, karyological and genetical evidence.</article-title><source>Biochemical Systematics and Ecology</source><volume>18</volume>(<issue>7–8</issue>): <fpage>573</fpage>–<lpage>581</lpage>. <ext-link xlink:href="10.1016/0305-1978(90)90131-X" ext-link-type="doi" xlink:type="simple">https://doi.org/10.1016/0305-1978(90)90131-X</ext-link></mixed-citation></ref><ref id="B49"><mixed-citation xmlns:xlink="http://www.w3.org/1999/xlink" xlink:type="simple"><person-group><name name-style="western"><surname>Tu</surname><given-names>VT</given-names></name><name name-style="western"><surname>Csorba</surname><given-names>G.</given-names></name><name name-style="western"><surname>Ruedi</surname><given-names>M</given-names></name><name name-style="western"><surname>Furey</surname><given-names>NM</given-names></name><name name-style="western"><surname>Son</surname><given-names>NT</given-names></name><name name-style="western"><surname>Thong</surname><given-names>VD</given-names></name><name name-style="western"><surname>Bonillo</surname><given-names>C</given-names></name><name name-style="western"><surname>Hassanin</surname><given-names>A</given-names></name></person-group> (<year>2017</year>) <article-title>Comparative phylogeography of bamboo bats of the genus <italic><tp:taxon-name><tp:taxon-name-part taxon-name-part-type="genus">Tylonycteris</tp:taxon-name-part></tp:taxon-name></italic> (<tp:taxon-name><tp:taxon-name-part taxon-name-part-type="order">Chiroptera</tp:taxon-name-part></tp:taxon-name>, <tp:taxon-name><tp:taxon-name-part taxon-name-part-type="family">Vespertilionidae</tp:taxon-name-part></tp:taxon-name>) in Southeast Asia.</article-title><source>European Journal of Taxonomy</source><volume>274</volume>: <fpage>1</fpage>–<lpage>38</lpage>. <ext-link xlink:href="10.5852/ejt.2017.274" ext-link-type="doi" xlink:type="simple">https://doi.org/10.5852/ejt.2017.274</ext-link></mixed-citation></ref></ref-list></tp:taxon-treatment>
