# Supplementary material for: ﻿Mammal diversity survey of Ko Pha-ngan in Surat Thani Province, Thailand
Source: Zookeys. 2025 Feb 25;1229:77–102. doi: 10.3897/zookeys.1229.118127 (PMC11880819; doi:10.3897/zookeys.1229.118127)
Supplement: XML Treatment for Pteropus hypomelanus [file zookeys.1229.118127-treatment24.xml]

<!DOCTYPE tp:taxon-treatment
  PUBLIC "-//TaxonX//DTD Taxonomic Treatment Publishing DTD v0 20100105//EN" "tax-treatment-NSO.dtd">
<tp:taxon-treatment xmlns:tp="http://www.plazi.org/taxpub"><tp:treatment-meta><kwd-group><label>Taxon classification</label><kwd>
                <named-content content-type="kingdom">Animalia</named-content>
              </kwd><kwd>
                <named-content content-type="order">Chiroptera</named-content>
              </kwd><kwd>
                <named-content content-type="family">Pteropodidae</named-content>
              </kwd></kwd-group><mixed-citation publication-type="journal"><person-group><name><surname>Cook-Price</surname><given-names>Dawn R.</given-names></name><name><surname>Petko</surname><given-names>Olga N.</given-names></name><name><surname>Makchai</surname><given-names>Sunchai</given-names></name><name><surname>Artchawakom</surname><given-names>Taksin</given-names></name><name><surname>Suwanwaree</surname><given-names>Pongthep</given-names></name></person-group><article-title>﻿Mammal diversity survey of Ko Pha-ngan in Surat Thani Province, Thailand</article-title><source>Zookeys</source><day>25</day><month>02</month><year>2025</year><volume>1229</volume><fpage>77</fpage><lpage>102</lpage><pub-id pub-id-type="doi">10.3897/zookeys.1229.118127</pub-id></mixed-citation></tp:treatment-meta><tp:nomenclature><label>﻿</label><tp:taxon-name>
              <object-id xmlns:xlink="http://www.w3.org/1999/xlink" content-type="arpha" xlink:type="simple">71665EE7-7D94-5C70-A1B7-0E53680D631B</object-id>
              <tp:taxon-name-part taxon-name-part-type="genus" reg="Pteropus">Pteropus</tp:taxon-name-part>
              <tp:taxon-name-part taxon-name-part-type="species" reg="hypomelanus">hypomelanus</tp:taxon-name-part>
            </tp:taxon-name><tp:taxon-authority>(Temminck, 1853)</tp:taxon-authority></tp:nomenclature><tp:treatment-sec sec-type="notes" id="SECID0EPHBI"><title>Notes.</title><p>This species was observed in human settlement areas, human-disturbed forest areas, and national park forest areas. This species is fond of figs and is instrumental as a pollinator and seed disperser (<xref ref-type="bibr" rid="B2">Aziz et al. 2017</xref>).</p></tp:treatment-sec><ref-list><ref id="B2"><mixed-citation xmlns:xlink="http://www.w3.org/1999/xlink" xlink:type="simple"><person-group><name name-style="western"><surname>Aziz</surname><given-names>SA</given-names></name><name name-style="western"><surname>Clements</surname><given-names>GR</given-names></name><name name-style="western"><surname>McConkey</surname><given-names>KR</given-names></name><name name-style="western"><surname>Sritongchuay</surname><given-names>T</given-names></name><name name-style="western"><surname>Pathil</surname><given-names>S</given-names></name><name name-style="western"><surname>Abu Yazid</surname><given-names>MNH</given-names></name><name name-style="western"><surname>Campos‐Arceiz</surname><given-names>A</given-names></name><name name-style="western"><surname>Forget</surname><given-names>PM</given-names></name><name name-style="western"><surname>Bumrungsri</surname><given-names>S</given-names></name></person-group> (<year>2017</year>) <article-title>Pollination by the locally endangered island flying fox (<italic><tp:taxon-name><tp:taxon-name-part taxon-name-part-type="genus">Pteropus</tp:taxon-name-part><tp:taxon-name-part taxon-name-part-type="species">hypomelanus</tp:taxon-name-part></tp:taxon-name></italic>) enhances fruit production of the economically important durian (<italic><tp:taxon-name><tp:taxon-name-part taxon-name-part-type="genus">Durio</tp:taxon-name-part><tp:taxon-name-part taxon-name-part-type="species">zibethinus</tp:taxon-name-part></tp:taxon-name></italic>).</article-title><source>Ecology and Evolution</source><volume>7</volume>(<issue>21</issue>): <fpage>8670</fpage>–<lpage>8684</lpage>. <ext-link xlink:href="10.1002/ece3.3213" ext-link-type="doi" xlink:type="simple">https://doi.org/10.1002/ece3.3213</ext-link></mixed-citation></ref></ref-list></tp:taxon-treatment>
