# Supplementary material for: ﻿Mammal diversity survey of Ko Pha-ngan in Surat Thani Province, Thailand
Source: Zookeys. 2025 Feb 25;1229:77–102. doi: 10.3897/zookeys.1229.118127 (PMC11880819; doi:10.3897/zookeys.1229.118127)
Supplement: XML Treatment for Cynopterus horsfieldii [file zookeys.1229.118127-treatment25.xml]

<!DOCTYPE tp:taxon-treatment
  PUBLIC "-//TaxonX//DTD Taxonomic Treatment Publishing DTD v0 20100105//EN" "tax-treatment-NSO.dtd">
<tp:taxon-treatment xmlns:tp="http://www.plazi.org/taxpub"><tp:treatment-meta><kwd-group><label>Taxon classification</label><kwd>
                <named-content content-type="kingdom">Animalia</named-content>
              </kwd><kwd>
                <named-content content-type="order">Chiroptera</named-content>
              </kwd><kwd>
                <named-content content-type="family">Pteropodidae</named-content>
              </kwd></kwd-group><mixed-citation publication-type="journal"><person-group><name><surname>Cook-Price</surname><given-names>Dawn R.</given-names></name><name><surname>Petko</surname><given-names>Olga N.</given-names></name><name><surname>Makchai</surname><given-names>Sunchai</given-names></name><name><surname>Artchawakom</surname><given-names>Taksin</given-names></name><name><surname>Suwanwaree</surname><given-names>Pongthep</given-names></name></person-group><article-title>﻿Mammal diversity survey of Ko Pha-ngan in Surat Thani Province, Thailand</article-title><source>Zookeys</source><day>25</day><month>02</month><year>2025</year><volume>1229</volume><fpage>77</fpage><lpage>102</lpage><pub-id pub-id-type="doi">10.3897/zookeys.1229.118127</pub-id></mixed-citation></tp:treatment-meta><tp:nomenclature><label>﻿</label><tp:taxon-name>
              <object-id xmlns:xlink="http://www.w3.org/1999/xlink" content-type="arpha" xlink:type="simple">04C2EEF1-67D0-53CC-9E97-D4F13785AB0A</object-id>
              <tp:taxon-name-part taxon-name-part-type="genus" reg="Cynopterus">Cynopterus</tp:taxon-name-part>
              <tp:taxon-name-part taxon-name-part-type="species" reg="horsfieldii">horsfieldii</tp:taxon-name-part>
            </tp:taxon-name><tp:taxon-authority>Gray, 1843</tp:taxon-authority><xref ref-type="fig" rid="F18">Fig. 18 Horsfield’s short-nosed bat</xref></tp:nomenclature><tp:treatment-sec sec-type="notes" id="SECID0EDJBI"><title>Notes.</title><p>This fruit-eating species was trapped and observed in one human settlement area located near a forested area. This species can inhabit a variety of habitats from forest to agriculture and primarily consumes fruit and pollen (<xref ref-type="bibr" rid="B9">Campbell and Kunz 2006</xref>; <xref ref-type="bibr" rid="B15">Fletcher et al. 2012</xref>).</p><fig id="F18" position="float" orientation="portrait"><object-id xmlns:xlink="http://www.w3.org/1999/xlink" content-type="doi" xlink:type="simple">10.3897/zookeys.1229.118127.figure18</object-id><object-id xmlns:xlink="http://www.w3.org/1999/xlink" content-type="arpha" xlink:type="simple">81149FB7-62EC-5E49-A359-A4BB37E818AC</object-id><label>Figure 18.</label><caption><p>
                  <italic>
                    <tp:taxon-name><tp:taxon-name-part taxon-name-part-type="genus" reg="Cynopterus">Cynopterus</tp:taxon-name-part><tp:taxon-name-part taxon-name-part-type="species" reg="horsfieldii">horsfieldii</tp:taxon-name-part></tp:taxon-name>
                  </italic>
                </p></caption><graphic xmlns:xlink="http://www.w3.org/1999/xlink" xlink:href="zookeys-1229-077_article-118127__-g018.jpg" position="float" orientation="portrait" xlink:type="simple" id="oo_1262223.jpg"><uri content-type="original_file" xlink:type="simple">https://binary.pensoft.net/fig/1262223</uri></graphic></fig></tp:treatment-sec><ref-list><ref id="B9"><mixed-citation xmlns:xlink="http://www.w3.org/1999/xlink" xlink:type="simple"><person-group><name name-style="western"><surname>Campbell</surname><given-names>P</given-names></name><name name-style="western"><surname>Kunz</surname><given-names>TH</given-names></name></person-group> (<year>2006</year>) <italic><tp:taxon-name><tp:taxon-name-part taxon-name-part-type="genus">Cynopterus</tp:taxon-name-part><tp:taxon-name-part taxon-name-part-type="species">horsfieldii</tp:taxon-name-part></tp:taxon-name></italic>, Mammalian Species 802: 1–5. <ext-link xlink:href="10.1644/802.1" ext-link-type="doi" xlink:type="simple">https://doi.org/10.1644/802.1</ext-link></mixed-citation></ref><ref id="B15"><mixed-citation xmlns:xlink="http://www.w3.org/1999/xlink" xlink:type="simple"><person-group><name name-style="western"><surname>Fletcher</surname><given-names>C</given-names></name><name name-style="western"><surname>Akbar</surname><given-names>Z</given-names></name><name name-style="western"><surname>Kunz</surname><given-names>TH</given-names></name></person-group> (<year>2012</year>) <article-title>Fruit diet of frugivorous bats (<italic><tp:taxon-name><tp:taxon-name-part taxon-name-part-type="genus">Cynopterus</tp:taxon-name-part><tp:taxon-name-part taxon-name-part-type="species">brachyotis</tp:taxon-name-part></tp:taxon-name></italic> and <italic><tp:taxon-name><tp:taxon-name-part taxon-name-part-type="genus">Cynopterus</tp:taxon-name-part><tp:taxon-name-part taxon-name-part-type="species">horsfieldii</tp:taxon-name-part></tp:taxon-name></italic>) in tropical hill forests of Peninsular Malaysia.</article-title><source><tp:taxon-name><tp:taxon-name-part taxon-name-part-type="class">Mammalia</tp:taxon-name-part></tp:taxon-name>,</source><volume>76</volume>(<issue>4</issue>): <fpage>389</fpage>–<lpage>397</lpage>. <ext-link xlink:href="10.1515/mammalia-2011-0107" ext-link-type="doi" xlink:type="simple">https://doi.org/10.1515/mammalia-2011-0107</ext-link></mixed-citation></ref></ref-list></tp:taxon-treatment>
