# Supplementary material for: ﻿Mammal diversity survey of Ko Pha-ngan in Surat Thani Province, Thailand
Source: Zookeys. 2025 Feb 25;1229:77–102. doi: 10.3897/zookeys.1229.118127 (PMC11880819; doi:10.3897/zookeys.1229.118127)
Supplement: XML Treatment for Eonycteris spelaea [file zookeys.1229.118127-treatment27.xml]

<!DOCTYPE tp:taxon-treatment
  PUBLIC "-//TaxonX//DTD Taxonomic Treatment Publishing DTD v0 20100105//EN" "tax-treatment-NSO.dtd">
<tp:taxon-treatment xmlns:tp="http://www.plazi.org/taxpub"><tp:treatment-meta><kwd-group><label>Taxon classification</label><kwd>
                <named-content content-type="kingdom">Animalia</named-content>
              </kwd><kwd>
                <named-content content-type="order">Chiroptera</named-content>
              </kwd><kwd>
                <named-content content-type="family">Pteropodidae</named-content>
              </kwd></kwd-group><mixed-citation publication-type="journal"><person-group><name><surname>Cook-Price</surname><given-names>Dawn R.</given-names></name><name><surname>Petko</surname><given-names>Olga N.</given-names></name><name><surname>Makchai</surname><given-names>Sunchai</given-names></name><name><surname>Artchawakom</surname><given-names>Taksin</given-names></name><name><surname>Suwanwaree</surname><given-names>Pongthep</given-names></name></person-group><article-title>﻿Mammal diversity survey of Ko Pha-ngan in Surat Thani Province, Thailand</article-title><source>Zookeys</source><day>25</day><month>02</month><year>2025</year><volume>1229</volume><fpage>77</fpage><lpage>102</lpage><pub-id pub-id-type="doi">10.3897/zookeys.1229.118127</pub-id></mixed-citation></tp:treatment-meta><tp:nomenclature><label>﻿</label><tp:taxon-name>
              <object-id xmlns:xlink="http://www.w3.org/1999/xlink" content-type="arpha" xlink:type="simple">1F5F9871-B175-592C-BD96-12A4231AFF96</object-id>
              <tp:taxon-name-part taxon-name-part-type="genus" reg="Eonycteris">Eonycteris</tp:taxon-name-part>
              <tp:taxon-name-part taxon-name-part-type="species" reg="spelaea">spelaea</tp:taxon-name-part>
            </tp:taxon-name><tp:taxon-authority>(Dobson, 1871)</tp:taxon-authority><xref ref-type="fig" rid="F19">Fig. 19B Dawn bat</xref></tp:nomenclature><tp:treatment-sec sec-type="notes" id="SECID0EXOBI"><title>Notes.</title><p>This species feeds on nectar and is an instrumental pollinator (<xref ref-type="bibr" rid="B7">Bumrungsri et al. 2013</xref>). It was observed in human-disturbed forest, national park forest, and human habitat areas located near forested areas. This species was caught at each mist net trap site throughout the island.</p></tp:treatment-sec><tp:treatment-sec><!--Section generated to contain objects referenced in tp:taxon-treatment.--><fig id="F19" position="float" orientation="portrait"><object-id xmlns:xlink="http://www.w3.org/1999/xlink" content-type="doi" xlink:type="simple">10.3897/zookeys.1229.118127.figure19</object-id><object-id xmlns:xlink="http://www.w3.org/1999/xlink" content-type="arpha" xlink:type="simple">121A8990-BC5F-53D0-AACB-F9A101A260C8</object-id><label>Figure 19.</label><caption><p><bold>A</bold><italic><tp:taxon-name><tp:taxon-name-part taxon-name-part-type="genus" reg="Cynopterus">Cynopterus</tp:taxon-name-part><tp:taxon-name-part taxon-name-part-type="species" reg="sphinx">sphinx</tp:taxon-name-part></tp:taxon-name></italic><bold>B</bold><italic><tp:taxon-name><tp:taxon-name-part taxon-name-part-type="genus" reg="Eonycteris">Eonycteris</tp:taxon-name-part><tp:taxon-name-part taxon-name-part-type="species" reg="spelaea">spelaea</tp:taxon-name-part></tp:taxon-name></italic>.</p></caption><graphic xmlns:xlink="http://www.w3.org/1999/xlink" xlink:href="zookeys-1229-077_article-118127__-g019.jpg" position="float" orientation="portrait" xlink:type="simple" id="oo_1262224.jpg"><uri content-type="original_file" xlink:type="simple">https://binary.pensoft.net/fig/1262224</uri></graphic></fig></tp:treatment-sec><ref-list><ref id="B7"><mixed-citation xmlns:xlink="http://www.w3.org/1999/xlink" xlink:type="simple"><person-group><name name-style="western"><surname>Bumrungsri</surname><given-names>S</given-names></name><name name-style="western"><surname>Lang</surname><given-names>D</given-names></name><name name-style="western"><surname>Harrower</surname><given-names>C</given-names></name><name name-style="western"><surname>Sripaoraya</surname><given-names>E</given-names></name><name name-style="western"><surname>Kitpipit</surname><given-names>K</given-names></name><name name-style="western"><surname>Racey</surname><given-names>PA</given-names></name></person-group> (<year>2013</year>) <article-title>The dawn bat, <italic><tp:taxon-name><tp:taxon-name-part taxon-name-part-type="genus">Eonycteris</tp:taxon-name-part><tp:taxon-name-part taxon-name-part-type="species">spelaea</tp:taxon-name-part></tp:taxon-name></italic> Dobson (<tp:taxon-name><tp:taxon-name-part taxon-name-part-type="order">Chiroptera</tp:taxon-name-part></tp:taxon-name>: <tp:taxon-name><tp:taxon-name-part taxon-name-part-type="family">Pteropodidae</tp:taxon-name-part></tp:taxon-name>) feeds mainly on pollen of economically important food plants in Thailand.</article-title><source>Acta Chiropterologica</source><volume>15</volume>(<issue>1</issue>): <fpage>95</fpage>–<lpage>104</lpage>. <ext-link xlink:href="10.3161/150811013X667894" ext-link-type="doi" xlink:type="simple">https://doi.org/10.3161/150811013X667894</ext-link></mixed-citation></ref></ref-list></tp:taxon-treatment>
