# Supplementary material for: ﻿Mammal diversity survey of Ko Pha-ngan in Surat Thani Province, Thailand
Source: Zookeys. 2025 Feb 25;1229:77–102. doi: 10.3897/zookeys.1229.118127 (PMC11880819; doi:10.3897/zookeys.1229.118127)
Supplement: XML Treatment for Megaderma spasma [file zookeys.1229.118127-treatment28.xml]

<!DOCTYPE tp:taxon-treatment
  PUBLIC "-//TaxonX//DTD Taxonomic Treatment Publishing DTD v0 20100105//EN" "tax-treatment-NSO.dtd">
<tp:taxon-treatment xmlns:tp="http://www.plazi.org/taxpub"><tp:treatment-meta><kwd-group><label>Taxon classification</label><kwd>
                <named-content content-type="kingdom">Animalia</named-content>
              </kwd><kwd>
                <named-content content-type="order">Chiroptera</named-content>
              </kwd><kwd>
                <named-content content-type="family">Megadermatidae</named-content>
              </kwd></kwd-group><mixed-citation publication-type="journal"><person-group><name><surname>Cook-Price</surname><given-names>Dawn R.</given-names></name><name><surname>Petko</surname><given-names>Olga N.</given-names></name><name><surname>Makchai</surname><given-names>Sunchai</given-names></name><name><surname>Artchawakom</surname><given-names>Taksin</given-names></name><name><surname>Suwanwaree</surname><given-names>Pongthep</given-names></name></person-group><article-title>﻿Mammal diversity survey of Ko Pha-ngan in Surat Thani Province, Thailand</article-title><source>Zookeys</source><day>25</day><month>02</month><year>2025</year><volume>1229</volume><fpage>77</fpage><lpage>102</lpage><pub-id pub-id-type="doi">10.3897/zookeys.1229.118127</pub-id></mixed-citation></tp:treatment-meta><tp:nomenclature><label>﻿</label><tp:taxon-name>
              <object-id xmlns:xlink="http://www.w3.org/1999/xlink" content-type="arpha" xlink:type="simple">C138CFD0-998B-5E60-8D1D-30D88410C581</object-id>
              <tp:taxon-name-part taxon-name-part-type="genus" reg="Megaderma">Megaderma</tp:taxon-name-part>
              <tp:taxon-name-part taxon-name-part-type="species" reg="spasma">spasma</tp:taxon-name-part>
            </tp:taxon-name><tp:taxon-authority>(Linnaeus, 1758)</tp:taxon-authority><xref ref-type="fig" rid="F20">Fig. 20 Lesser false vampire</xref></tp:nomenclature><tp:treatment-sec sec-type="notes" id="SECID0EUQBI"><title>Notes.</title><p>This insectivorous (<xref ref-type="bibr" rid="B3">Balete 2010</xref>) species was observed in human-disturbed forest, national park forest, and human habitat areas located near forested areas. This species was caught on mist net traps in each of the trap sites throughout the island.</p><fig id="F20" position="float" orientation="portrait"><object-id xmlns:xlink="http://www.w3.org/1999/xlink" content-type="doi" xlink:type="simple">10.3897/zookeys.1229.118127.figure20</object-id><object-id xmlns:xlink="http://www.w3.org/1999/xlink" content-type="arpha" xlink:type="simple">12DA588B-9443-5E65-AD2E-CC19B3E180C7</object-id><label>Figure 20.</label><caption><p><italic><tp:taxon-name><tp:taxon-name-part taxon-name-part-type="genus" reg="Megaderma">Megaderma</tp:taxon-name-part><tp:taxon-name-part taxon-name-part-type="species" reg="spasma">spasma</tp:taxon-name-part></tp:taxon-name></italic> (lesser false vampire bat).</p></caption><graphic xmlns:xlink="http://www.w3.org/1999/xlink" xlink:href="zookeys-1229-077_article-118127__-g020.jpg" position="float" orientation="portrait" xlink:type="simple" id="oo_1262225.jpg"><uri content-type="original_file" xlink:type="simple">https://binary.pensoft.net/fig/1262225</uri></graphic></fig></tp:treatment-sec><ref-list><ref id="B3"><mixed-citation xmlns:xlink="http://www.w3.org/1999/xlink" xlink:type="simple"><person-group><name name-style="western"><surname>Balete</surname><given-names>DS</given-names></name></person-group> (<year>2010</year>) <article-title>Food and roosting habits of the lesser false vampire bat, <italic><tp:taxon-name><tp:taxon-name-part taxon-name-part-type="genus">Megaderma</tp:taxon-name-part><tp:taxon-name-part taxon-name-part-type="species">spasma</tp:taxon-name-part></tp:taxon-name></italic> (<tp:taxon-name><tp:taxon-name-part taxon-name-part-type="order">Chiroptera</tp:taxon-name-part></tp:taxon-name>: <tp:taxon-name><tp:taxon-name-part taxon-name-part-type="family">Megadermatidae</tp:taxon-name-part></tp:taxon-name>), in a Philippine lowland forest.</article-title><source>Asia Life Sciences</source><volume>4</volume>(<issue>11</issue>): <fpage>111</fpage>–<lpage>129</lpage>.</mixed-citation></ref></ref-list></tp:taxon-treatment>
